# Supplementary material for: Significance of the suture line in cephalopod taxonomy revealed by 3D morphometrics in the modern nautilids Nautilus and Allonautilus
Source: Sci Rep. 2021 Aug 24;11:17114. doi: 10.1038/s41598-021-96611-1 (PMC8384854; doi:10.1038/s41598-021-96611-1)
Supplement: Supplementary file 6 — Supplementary Table S1. [file 41598_2021_96611_MOESM6_ESM.xlsx]

## Sheet: anova
	diamter <30
	Source	Sum of squares	df	Mean square	F ratio	Prob>F
	Groups	1581.3	17	93.016	0.39	0.9873
	Error	53959.7	224	240.892
	Total	55541	241
	diameter >30 until the third chamber from the last
	Source	SS	df	MS	F	Prob>F
	Groups	794.54	17	46.7378
	Error	428.74	295	1.4534	32.16	4.52759e-57
	Total	1223.28	312
	last two chambers
	Source	SS	df	MS	F	Prob>F
	Columns	188.55	16
	Error	184.989	17	11.7844	1.08	0.4347
	Total	373.539	33	10.8817

## Sheet: multiple_comparison_1
Groups compared		Lower limits for the 95% confidence intervals	Difference between the estimated group means	Upperlimits for the 95% confidence intervals	p-value
A. perforatus (AMNH FI 125230)	A. perforatus (AMNH FI 125232)	-20.3497	1.3263	23.0024	1
A. perforatus (AMNH FI 125230)	A. scrobiculatus (AMNH FI 81795)	-17.4809	3.8203	25.1215	1
A. perforatus (AMNH FI 125230)	A. scrobiculatus (AMNH FI 131942)	-15.5321	5.4389	26.4098	1
A. perforatus (AMNH FI 125230)	N. macromphalus (AMNH FI 131882)	-20.7107	0.9654	22.6414	1
A. perforatus (AMNH FI 125230)	N. macromphalus (AMNH FI 131883)	-21.9433	0.162	22.2673	1
A. perforatus (AMNH FI 125230)	N. pompilius (PNG; AMNH FI 94937)	-16.4347	4.5362	25.5072	1
A. perforatus (AMNH FI 125230)	N. pompilius (PNG; AMNH FI 94931)	-18.9656	2.3356	23.6368	1
A. perforatus (AMNH FI 125230)	N.belauensis (AMNH FI 81905)	-20.3176	1.3585	23.0345	1
A. perforatus (AMNH FI 125230)	N.belauensis (AMNH FI 106854)	-23.7429	-1.6376	20.4677	1
A. perforatus (AMNH FI 125230)	N.repertus (AMNH FI 81270)	-21.0766	1.5255	24.1276	1
A. perforatus (AMNH FI 125230)	N.repertus (AMNH FI 81273)	-17.8638	3.4375	24.7387	1
A. perforatus (AMNH FI 125230)	N. pompilius suluensis (AMNH FI 93768)	-19.302	1.9993	23.3005	1
A. perforatus (AMNH FI 125230)	N. pompilius suluensis (AMNH FI 131880)	-16.8555	4.4457	25.747	1
A. perforatus (AMNH FI 125230)	N. pompilius (Philippines; NMNS-PM 16245)	-25.2805	-3.1752	18.9301	1
A. perforatus (AMNH FI 125230)	N. pompilius (Philippines; NMNS-PM 16272)	-16.109	5.1922	26.4934	1
A. perforatus (AMNH FI 125230)	N. stenomphalus (AMNH FI 82062)	-15.6839	5.2871	26.258	1
A. perforatus (AMNH FI 125230)	N. stenomphalus (AMNH FI 82072)	-14.2008	6.7701	27.7411	0.9997
A. perforatus (AMNH FI 125232)	A. scrobiculatus (AMNH FI 81795)	-18.3614	2.494	23.3494	1
A. perforatus (AMNH FI 125232)	A. scrobiculatus (AMNH FI 131942)	-16.4054	4.1125	24.6305	1
A. perforatus (AMNH FI 125232)	N. macromphalus (AMNH FI 131882)	-21.5991	-0.361	20.8771	1
A. perforatus (AMNH FI 125232)	N. macromphalus (AMNH FI 131883)	-22.8404	-1.1643	20.5117	1
A. perforatus (AMNH FI 125232)	N. pompilius (PNG; AMNH FI 94937)	-17.3081	3.2099	23.7278	1
A. perforatus (AMNH FI 125232)	N. pompilius (PNG; AMNH FI 94931)	-19.8461	1.0093	21.8647	1
A. perforatus (AMNH FI 125232)	N.belauensis (AMNH FI 81905)	-21.206	0.0321	21.2702	1
A. perforatus (AMNH FI 125232)	N.belauensis (AMNH FI 106854)	-24.64	-2.964	18.7121	1
A. perforatus (AMNH FI 125232)	N.repertus (AMNH FI 81270)	-21.9833	0.1992	22.3816	1
A. perforatus (AMNH FI 125232)	N.repertus (AMNH FI 81273)	-18.7443	2.1111	22.9665	1
A. perforatus (AMNH FI 125232)	N. pompilius suluensis (AMNH FI 93768)	-20.1825	0.6729	21.5283	1
A. perforatus (AMNH FI 125232)	N. pompilius suluensis (AMNH FI 131880)	-17.736	3.1194	23.9748	1
A. perforatus (AMNH FI 125232)	N. pompilius (Philippines; NMNS-PM 16245)	-26.1776	-4.5015	17.1745	1
A. perforatus (AMNH FI 125232)	N. pompilius (Philippines; NMNS-PM 16272)	-16.9896	3.8658	24.7212	1
A. perforatus (AMNH FI 125232)	N. stenomphalus (AMNH FI 82062)	-16.5572	3.9607	24.4787	1
A. perforatus (AMNH FI 125232)	N. stenomphalus (AMNH FI 82072)	-15.0742	5.4438	25.9618	1
A. scrobiculatus (AMNH FI 81795)	A. scrobiculatus (AMNH FI 131942)	-18.503	1.6185	21.7401	1
A. scrobiculatus (AMNH FI 81795)	N. macromphalus (AMNH FI 131882)	-23.7104	-2.855	18.0004	1
A. scrobiculatus (AMNH FI 81795)	N. macromphalus (AMNH FI 131883)	-24.9595	-3.6583	17.6429	1
A. scrobiculatus (AMNH FI 81795)	N. pompilius (PNG; AMNH FI 94937)	-19.4057	0.7159	20.8375	1
A. scrobiculatus (AMNH FI 81795)	N. pompilius (PNG; AMNH FI 94931)	-21.9503	-1.4847	18.9808	1
A. scrobiculatus (AMNH FI 81795)	N.belauensis (AMNH FI 81905)	-23.3172	-2.4618	18.3936	1
A. scrobiculatus (AMNH FI 81795)	N.belauensis (AMNH FI 106854)	-26.7592	-5.4579	15.8433	1
A. scrobiculatus (AMNH FI 81795)	N.repertus (AMNH FI 81270)	-24.1112	-2.2948	19.5215	1
A. scrobiculatus (AMNH FI 81795)	N.repertus (AMNH FI 81273)	-20.8484	-0.3829	20.0827	1
A. scrobiculatus (AMNH FI 81795)	N. pompilius suluensis (AMNH FI 93768)	-22.2866	-1.8211	18.6445	1
A. scrobiculatus (AMNH FI 81795)	N. pompilius suluensis (AMNH FI 131880)	-19.8401	0.6254	21.091	1
A. scrobiculatus (AMNH FI 81795)	N. pompilius (Philippines; NMNS-PM 16245)	-28.2967	-6.9955	14.3057	0.9996
A. scrobiculatus (AMNH FI 81795)	N. pompilius (Philippines; NMNS-PM 16272)	-19.0937	1.3719	21.8374	1
A. scrobiculatus (AMNH FI 81795)	N. stenomphalus (AMNH FI 82062)	-18.6548	1.4668	21.5883	1
A. scrobiculatus (AMNH FI 81795)	N. stenomphalus (AMNH FI 82072)	-17.1717	2.9498	23.0714	1
A. scrobiculatus (AMNH FI 131942)	N. macromphalus (AMNH FI 131882)	-24.9915	-4.4735	16.0445	1
A. scrobiculatus (AMNH FI 131942)	N. macromphalus (AMNH FI 131883)	-26.2478	-5.2768	15.6941	1
A. scrobiculatus (AMNH FI 131942)	N. pompilius (PNG; AMNH FI 94937)	-20.6742	-0.9026	18.869	1
A. scrobiculatus (AMNH FI 131942)	N. pompilius (PNG; AMNH FI 94931)	-23.2248	-3.1033	17.0183	1
A. scrobiculatus (AMNH FI 131942)	N.belauensis (AMNH FI 81905)	-24.5983	-4.0804	16.4376	1
A. scrobiculatus (AMNH FI 131942)	N.belauensis (AMNH FI 106854)	-28.0474	-7.0765	13.8945	0.9995
A. scrobiculatus (AMNH FI 131942)	N.repertus (AMNH FI 81270)	-25.4074	-3.9134	17.5806	1
A. scrobiculatus (AMNH FI 131942)	N.repertus (AMNH FI 81273)	-22.123	-2.0014	18.1202	1
A. scrobiculatus (AMNH FI 131942)	N. pompilius suluensis (AMNH FI 93768)	-23.5612	-3.4396	16.682	1
A. scrobiculatus (AMNH FI 131942)	N. pompilius suluensis (AMNH FI 131880)	-21.1147	-0.9931	19.1284	1
A. scrobiculatus (AMNH FI 131942)	N. pompilius (Philippines; NMNS-PM 16245)	-29.585	-8.6141	12.3569	0.9945
A. scrobiculatus (AMNH FI 131942)	N. pompilius (Philippines; NMNS-PM 16272)	-20.3683	-0.2467	19.8749	1
A. scrobiculatus (AMNH FI 131942)	N. stenomphalus (AMNH FI 82062)	-19.9234	-0.1518	19.6198	1
A. scrobiculatus (AMNH FI 131942)	N. stenomphalus (AMNH FI 82072)	-18.4403	1.3313	21.1029	1
N. macromphalus (AMNH FI 131882)	N. macromphalus (AMNH FI 131883)	-22.4794	-0.8033	20.8727	1
N. macromphalus (AMNH FI 131882)	N. pompilius (PNG; AMNH FI 94937)	-16.9471	3.5709	24.0888	1
N. macromphalus (AMNH FI 131882)	N. pompilius (PNG; AMNH FI 94931)	-19.4852	1.3702	22.2257	1
N. macromphalus (AMNH FI 131882)	N.belauensis (AMNH FI 81905)	-20.845	0.3931	21.6312	1
N. macromphalus (AMNH FI 131882)	N.belauensis (AMNH FI 106854)	-24.279	-2.603	19.0731	1
N. macromphalus (AMNH FI 131882)	N.repertus (AMNH FI 81270)	-21.6223	0.5602	22.7426	1
N. macromphalus (AMNH FI 131882)	N.repertus (AMNH FI 81273)	-18.3833	2.4721	23.3275	1
N. macromphalus (AMNH FI 131882)	N. pompilius suluensis (AMNH FI 93768)	-19.8215	1.0339	21.8893	1
N. macromphalus (AMNH FI 131882)	N. pompilius suluensis (AMNH FI 131880)	-17.375	3.4804	24.3358	1
N. macromphalus (AMNH FI 131882)	N. pompilius (Philippines; NMNS-PM 16245)	-25.8166	-4.1405	17.5355	1
N. macromphalus (AMNH FI 131882)	N. pompilius (Philippines; NMNS-PM 16272)	-16.6286	4.2268	25.0822	1
N. macromphalus (AMNH FI 131882)	N. stenomphalus (AMNH FI 82062)	-16.1962	4.3217	24.8397	1
N. macromphalus (AMNH FI 131882)	N. stenomphalus (AMNH FI 82072)	-14.7132	5.8048	26.3228	1
N. macromphalus (AMNH FI 131883)	N. pompilius (PNG; AMNH FI 94937)	-16.5968	4.3742	25.3452	1
N. macromphalus (AMNH FI 131883)	N. pompilius (PNG; AMNH FI 94931)	-19.1276	2.1736	23.4748	1
N. macromphalus (AMNH FI 131883)	N.belauensis (AMNH FI 81905)	-20.4796	1.1965	22.8725	1
N. macromphalus (AMNH FI 131883)	N.belauensis (AMNH FI 106854)	-23.905	-1.7996	20.3057	1
N. macromphalus (AMNH FI 131883)	N.repertus (AMNH FI 81270)	-21.2386	1.3635	23.9656	1
N. macromphalus (AMNH FI 131883)	N.repertus (AMNH FI 81273)	-18.0258	3.2754	24.5767	1
N. macromphalus (AMNH FI 131883)	N. pompilius suluensis (AMNH FI 93768)	-19.464	1.8372	23.1385	1
N. macromphalus (AMNH FI 131883)	N. pompilius suluensis (AMNH FI 131880)	-17.0175	4.2837	25.5849	1
N. macromphalus (AMNH FI 131883)	N. pompilius (Philippines; NMNS-PM 16245)	-25.4425	-3.3372	18.7681	1
N. macromphalus (AMNH FI 131883)	N. pompilius (Philippines; NMNS-PM 16272)	-16.2711	5.0302	26.3314	1
N. macromphalus (AMNH FI 131883)	N. stenomphalus (AMNH FI 82062)	-15.8459	5.1251	26.096	1
N. macromphalus (AMNH FI 131883)	N. stenomphalus (AMNH FI 82072)	-14.3628	6.6081	27.5791	0.9998
N. pompilius (PNG; AMNH FI 94937)	N. pompilius (PNG; AMNH FI 94931)	-22.3222	-2.2006	17.921	1
N. pompilius (PNG; AMNH FI 94937)	N.belauensis (AMNH FI 81905)	-23.6957	-3.1777	17.3402	1
N. pompilius (PNG; AMNH FI 94937)	N.belauensis (AMNH FI 106854)	-27.1448	-6.1738	14.7971	0.9999
N. pompilius (PNG; AMNH FI 94937)	N.repertus (AMNH FI 81270)	-24.5047	-3.0107	18.4833	1
N. pompilius (PNG; AMNH FI 94937)	N.repertus (AMNH FI 81273)	-21.2203	-1.0988	19.0228	1
N. pompilius (PNG; AMNH FI 94937)	N. pompilius suluensis (AMNH FI 93768)	-22.6585	-2.537	17.5846	1
N. pompilius (PNG; AMNH FI 94937)	N. pompilius suluensis (AMNH FI 131880)	-20.2121	-0.0905	20.0311	1
N. pompilius (PNG; AMNH FI 94937)	N. pompilius (Philippines; NMNS-PM 16245)	-28.6824	-7.7114	13.2595	0.9985
N. pompilius (PNG; AMNH FI 94937)	N. pompilius (Philippines; NMNS-PM 16272)	-19.4656	0.656	20.7775	1
N. pompilius (PNG; AMNH FI 94937)	N. stenomphalus (AMNH FI 82062)	-19.0207	0.7509	20.5225	1
N. pompilius (PNG; AMNH FI 94937)	N. stenomphalus (AMNH FI 82072)	-17.5377	2.2339	22.0055	1
N. pompilius (PNG; AMNH FI 94931)	N.belauensis (AMNH FI 81905)	-21.8325	-0.9771	19.8783	1
N. pompilius (PNG; AMNH FI 94931)	N.belauensis (AMNH FI 106854)	-25.2745	-3.9732	17.328	1
N. pompilius (PNG; AMNH FI 94931)	N.repertus (AMNH FI 81270)	-22.6264	-0.8101	21.0063	1
N. pompilius (PNG; AMNH FI 94931)	N.repertus (AMNH FI 81273)	-19.3637	1.1019	21.5674	1
N. pompilius (PNG; AMNH FI 94931)	N. pompilius suluensis (AMNH FI 93768)	-20.8019	-0.3363	20.1292	1
N. pompilius (PNG; AMNH FI 94931)	N. pompilius suluensis (AMNH FI 131880)	-18.3554	2.1101	22.5757	1
N. pompilius (PNG; AMNH FI 94931)	N. pompilius (Philippines; NMNS-PM 16245)	-26.812	-5.5108	15.7904	1
N. pompilius (PNG; AMNH FI 94931)	N. pompilius (Philippines; NMNS-PM 16272)	-17.609	2.8566	23.3221	1
N. pompilius (PNG; AMNH FI 94931)	N. stenomphalus (AMNH FI 82062)	-17.1701	2.9515	23.073	1
N. pompilius (PNG; AMNH FI 94931)	N. stenomphalus (AMNH FI 82072)	-15.687	4.4345	24.5561	1
N.belauensis (AMNH FI 81905)	N.belauensis (AMNH FI 106854)	-24.6722	-2.9961	18.68	1
N.belauensis (AMNH FI 81905)	N.repertus (AMNH FI 81270)	-22.0155	0.167	22.3495	1
N.belauensis (AMNH FI 81905)	N.repertus (AMNH FI 81273)	-18.7764	2.079	22.9344	1
N.belauensis (AMNH FI 81905)	N. pompilius suluensis (AMNH FI 93768)	-20.2146	0.6408	21.4962	1
N.belauensis (AMNH FI 81905)	N. pompilius suluensis (AMNH FI 131880)	-17.7682	3.0872	23.9427	1
N.belauensis (AMNH FI 81905)	N. pompilius (Philippines; NMNS-PM 16245)	-26.2097	-4.5337	17.1424	1
N.belauensis (AMNH FI 81905)	N. pompilius (Philippines; NMNS-PM 16272)	-17.0217	3.8337	24.6891	1
N.belauensis (AMNH FI 81905)	N. stenomphalus (AMNH FI 82062)	-16.5894	3.9286	24.4466	1
N.belauensis (AMNH FI 81905)	N. stenomphalus (AMNH FI 82072)	-15.1063	5.4117	25.9296	1
N.belauensis (AMNH FI 106854)	N.repertus (AMNH FI 81270)	-19.439	3.1631	25.7653	1
N.belauensis (AMNH FI 106854)	N.repertus (AMNH FI 81273)	-16.2261	5.0751	26.3763	1
N.belauensis (AMNH FI 106854)	N. pompilius suluensis (AMNH FI 93768)	-17.6643	3.6369	24.9381	1
N.belauensis (AMNH FI 106854)	N. pompilius suluensis (AMNH FI 131880)	-15.2179	6.0834	27.3846	0.9999
N.belauensis (AMNH FI 106854)	N. pompilius (Philippines; NMNS-PM 16245)	-23.6429	-1.5376	20.5678	1
N.belauensis (AMNH FI 106854)	N. pompilius (Philippines; NMNS-PM 16272)	-14.4714	6.8298	28.131	0.9997
N.belauensis (AMNH FI 106854)	N. stenomphalus (AMNH FI 82062)	-14.0463	6.9247	27.8957	0.9996
N.belauensis (AMNH FI 106854)	N. stenomphalus (AMNH FI 82072)	-12.5632	8.4078	29.3787	0.9958
N.repertus (AMNH FI 81270)	N.repertus (AMNH FI 81273)	-19.9044	1.912	23.7283	1
N.repertus (AMNH FI 81270)	N. pompilius suluensis (AMNH FI 93768)	-21.3426	0.4738	22.2901	1
N.repertus (AMNH FI 81270)	N. pompilius suluensis (AMNH FI 131880)	-18.8961	2.9202	24.7366	1
N.repertus (AMNH FI 81270)	N. pompilius (Philippines; NMNS-PM 16245)	-27.3028	-4.7007	17.9014	1
N.repertus (AMNH FI 81270)	N. pompilius (Philippines; NMNS-PM 16272)	-18.1497	3.6667	25.483	1
N.repertus (AMNH FI 81270)	N. stenomphalus (AMNH FI 82062)	-17.7324	3.7616	25.2556	1
N.repertus (AMNH FI 81270)	N. stenomphalus (AMNH FI 82072)	-16.2494	5.2446	26.7386	1
N.repertus (AMNH FI 81273)	N. pompilius suluensis (AMNH FI 93768)	-21.9038	-1.4382	19.0274	1
N.repertus (AMNH FI 81273)	N. pompilius suluensis (AMNH FI 131880)	-19.4573	1.0083	21.4738	1
N.repertus (AMNH FI 81273)	N. pompilius (Philippines; NMNS-PM 16245)	-27.9139	-6.6127	14.6886	0.9998
N.repertus (AMNH FI 81273)	N. pompilius (Philippines; NMNS-PM 16272)	-18.7108	1.7547	22.2203	1
N.repertus (AMNH FI 81273)	N. stenomphalus (AMNH FI 82062)	-18.272	1.8496	21.9712	1
N.repertus (AMNH FI 81273)	N. stenomphalus (AMNH FI 82072)	-16.7889	3.3327	23.4543	1
N. pompilius suluensis (AMNH FI 93768)	N. pompilius suluensis (AMNH FI 131880)	-18.0191	2.4465	22.912	1
N. pompilius suluensis (AMNH FI 93768)	N. pompilius (Philippines; NMNS-PM 16245)	-26.4757	-5.1745	16.1268	1
N. pompilius suluensis (AMNH FI 93768)	N. pompilius (Philippines; NMNS-PM 16272)	-17.2726	3.1929	23.6585	1
N. pompilius suluensis (AMNH FI 93768)	N. stenomphalus (AMNH FI 82062)	-16.8338	3.2878	23.4094	1
N. pompilius suluensis (AMNH FI 93768)	N. stenomphalus (AMNH FI 82072)	-15.3507	4.7709	24.8925	1
N. pompilius suluensis (AMNH FI 131880)	N. pompilius (Philippines; NMNS-PM 16245)	-28.9221	-7.6209	13.6803	0.9989
N. pompilius suluensis (AMNH FI 131880)	N. pompilius (Philippines; NMNS-PM 16272)	-19.7191	0.7464	21.212	1
N. pompilius suluensis (AMNH FI 131880)	N. stenomphalus (AMNH FI 82062)	-19.2802	0.8413	20.9629	1
N. pompilius suluensis (AMNH FI 131880)	N. stenomphalus (AMNH FI 82072)	-17.7972	2.3244	22.446	1
N. pompilius (Philippines; NMNS-PM 16245)	N. pompilius (Philippines; NMNS-PM 16272)	-12.9339	8.3674	29.6686	0.9967
N. pompilius (Philippines; NMNS-PM 16245)	N. stenomphalus (AMNH FI 82062)	-12.5087	8.4623	29.4332	0.9955
N. pompilius (Philippines; NMNS-PM 16245)	N. stenomphalus (AMNH FI 82072)	-11.0256	9.9453	30.9163	0.9746
N. pompilius (Philippines; NMNS-PM 16272)	N. stenomphalus (AMNH FI 82062)	-20.0267	0.0949	20.2165	1
N. pompilius (Philippines; NMNS-PM 16272)	N. stenomphalus (AMNH FI 82072)	-18.5436	1.578	21.6995	1
N. stenomphalus (AMNH FI 82062)	N. stenomphalus (AMNH FI 82072)	-18.2885	1.4831	21.2547	1

## Sheet: multiple_comparison_2
Groups compared		Lower limits for the 95% confidence intervals	Difference between the estimated group means	Upperlimits for the 95% confidence intervals	p-value
A. perforatus (AMNH FI 125230)	A. perforatus (AMNH FI 125232)	-1.2216	0.221	1.6636	1
A. perforatus (AMNH FI 125230)	A. scrobiculatus (AMNH FI 81795)	0.4219	1.826	3.2301	0.0008
A. perforatus (AMNH FI 125230)	A. scrobiculatus (AMNH FI 131942)	-0.2089	1.2336	2.6762	0.208
A. perforatus (AMNH FI 125230)	N. macromphalus (AMNH FI 131882)	-2.3431	-0.8532	0.6367	0.8709
A. perforatus (AMNH FI 125230)	N. macromphalus (AMNH FI 131883)	-3.1485	-1.6586	-0.1687	0.0125
A. perforatus (AMNH FI 125230)	N. pompilius (PNG; AMNH FI 94937)	1.14	2.5826	4.0252	0
A. perforatus (AMNH FI 125230)	N. pompilius (PNG; AMNH FI 94931)	0.6734	2.0958	3.5182	0
A. perforatus (AMNH FI 125230)	N.belauensis (AMNH FI 81905)	0.0265	1.4139	2.8014	0.0402
A. perforatus (AMNH FI 125230)	N.belauensis (AMNH FI 106854)	1.7737	3.1189	4.4641	0
A. perforatus (AMNH FI 125230)	N.repertus (AMNH FI 81270)	1.4827	2.828	4.1732	0
A. perforatus (AMNH FI 125230)	N.repertus (AMNH FI 81273)	1.3276	2.6857	4.0438	0
A. perforatus (AMNH FI 125230)	N. pompilius suluensis (AMNH FI 93768)	-2.5178	-0.932	0.6537	0.8443
A. perforatus (AMNH FI 125230)	N. pompilius suluensis (AMNH FI 131880)	-1.0089	0.5407	2.0902	0.9992
A. perforatus (AMNH FI 125230)	N. pompilius (Philippines; NMNS-PM 16245)	-1.9403	-0.4977	0.9449	0.9993
A. perforatus (AMNH FI 125230)	N. pompilius (Philippines; NMNS-PM 16272)	1.9708	3.3932	4.8156	0
A. perforatus (AMNH FI 125230)	N. stenomphalus (AMNH FI 82062)	-2.8124	-1.2945	0.2234	0.2121
A. perforatus (AMNH FI 125230)	N. stenomphalus (AMNH FI 82072)	-1.7903	-0.3253	1.1396	1
A. perforatus (AMNH FI 125232)	A. scrobiculatus (AMNH FI 81795)	0.2009	1.605	3.0091	0.0083
A. perforatus (AMNH FI 125232)	A. scrobiculatus (AMNH FI 131942)	-0.4299	1.0126	2.4552	0.57
A. perforatus (AMNH FI 125232)	N. macromphalus (AMNH FI 131882)	-2.5641	-1.0742	0.4157	0.5183
A. perforatus (AMNH FI 125232)	N. macromphalus (AMNH FI 131883)	-3.3695	-1.8796	-0.3898	0.0015
A. perforatus (AMNH FI 125232)	N. pompilius (PNG; AMNH FI 94937)	0.919	2.3616	3.8041	0
A. perforatus (AMNH FI 125232)	N. pompilius (PNG; AMNH FI 94931)	0.4524	1.8748	3.2972	0.0006
A. perforatus (AMNH FI 125232)	N.belauensis (AMNH FI 81905)	-0.1945	1.1929	2.5803	0.2
A. perforatus (AMNH FI 125232)	N.belauensis (AMNH FI 106854)	1.5527	2.8979	4.2431	0
A. perforatus (AMNH FI 125232)	N.repertus (AMNH FI 81270)	1.2617	2.6069	3.9522	0
A. perforatus (AMNH FI 125232)	N.repertus (AMNH FI 81273)	1.1065	2.4647	3.8228	0
A. perforatus (AMNH FI 125232)	N. pompilius suluensis (AMNH FI 93768)	-2.7388	-1.1531	0.4327	0.5017
A. perforatus (AMNH FI 125232)	N. pompilius suluensis (AMNH FI 131880)	-1.2299	0.3197	1.8692	1
A. perforatus (AMNH FI 125232)	N. pompilius (Philippines; NMNS-PM 16245)	-2.1613	-0.7187	0.7239	0.9594
A. perforatus (AMNH FI 125232)	N. pompilius (Philippines; NMNS-PM 16272)	1.7498	3.1722	4.5946	0
A. perforatus (AMNH FI 125232)	N. stenomphalus (AMNH FI 82062)	-3.0334	-1.5155	0.0024	0.0509
A. perforatus (AMNH FI 125232)	N. stenomphalus (AMNH FI 82072)	-2.0113	-0.5463	0.9186	0.9982
A. scrobiculatus (AMNH FI 81795)	A. scrobiculatus (AMNH FI 131942)	-1.9964	-0.5923	0.8118	0.9925
A. scrobiculatus (AMNH FI 81795)	N. macromphalus (AMNH FI 131882)	-4.1318	-2.6792	-1.2265	0
A. scrobiculatus (AMNH FI 81795)	N. macromphalus (AMNH FI 131883)	-4.9373	-3.4846	-2.032	0
A. scrobiculatus (AMNH FI 81795)	N. pompilius (PNG; AMNH FI 94937)	-0.6475	0.7566	2.1607	0.9196
A. scrobiculatus (AMNH FI 81795)	N. pompilius (PNG; AMNH FI 94931)	-1.1135	0.2698	1.6532	1
A. scrobiculatus (AMNH FI 81795)	N.belauensis (AMNH FI 81905)	-1.7594	-0.4121	0.9353	0.9999
A. scrobiculatus (AMNH FI 81795)	N.belauensis (AMNH FI 106854)	-0.011	1.2929	2.5968	0.0549
A. scrobiculatus (AMNH FI 81795)	N.repertus (AMNH FI 81270)	-0.3019	1.002	2.3058	0.3938
A. scrobiculatus (AMNH FI 81795)	N.repertus (AMNH FI 81273)	-0.4575	0.8597	2.1769	0.7003
A. scrobiculatus (AMNH FI 81795)	N. pompilius suluensis (AMNH FI 93768)	-4.3089	-2.758	-1.2072	0
A. scrobiculatus (AMNH FI 81795)	N. pompilius suluensis (AMNH FI 131880)	-2.7991	-1.2853	0.2285	0.2188
A. scrobiculatus (AMNH FI 81795)	N. pompilius (Philippines; NMNS-PM 16245)	-3.7278	-2.3237	-0.9196	0
A. scrobiculatus (AMNH FI 81795)	N. pompilius (Philippines; NMNS-PM 16272)	0.1838	1.5672	2.9506	0.0096
A. scrobiculatus (AMNH FI 81795)	N. stenomphalus (AMNH FI 82062)	-4.6018	-3.1205	-1.6391	0
A. scrobiculatus (AMNH FI 81795)	N. stenomphalus (AMNH FI 82072)	-3.5784	-2.1513	-0.7242	0
A. scrobiculatus (AMNH FI 131942)	N. macromphalus (AMNH FI 131882)	-3.5767	-2.0868	-0.5969	0.0001
A. scrobiculatus (AMNH FI 131942)	N. macromphalus (AMNH FI 131883)	-4.3822	-2.8923	-1.4024	0
A. scrobiculatus (AMNH FI 131942)	N. pompilius (PNG; AMNH FI 94937)	-0.0936	1.3489	2.7915	0.0998
A. scrobiculatus (AMNH FI 131942)	N. pompilius (PNG; AMNH FI 94931)	-0.5602	0.8622	2.2846	0.8081
A. scrobiculatus (AMNH FI 131942)	N.belauensis (AMNH FI 81905)	-1.2071	0.1803	1.5677	1
A. scrobiculatus (AMNH FI 131942)	N.belauensis (AMNH FI 106854)	0.54	1.8852	3.2304	0.0001
A. scrobiculatus (AMNH FI 131942)	N.repertus (AMNH FI 81270)	0.2491	1.5943	2.9395	0.0046
A. scrobiculatus (AMNH FI 131942)	N.repertus (AMNH FI 81273)	0.0939	1.4521	2.8102	0.022
A. scrobiculatus (AMNH FI 131942)	N. pompilius suluensis (AMNH FI 93768)	-3.7514	-2.1657	-0.58	0.0003
A. scrobiculatus (AMNH FI 131942)	N. pompilius suluensis (AMNH FI 131880)	-2.2426	-0.693	0.8566	0.986
A. scrobiculatus (AMNH FI 131942)	N. pompilius (Philippines; NMNS-PM 16245)	-3.1739	-1.7313	-0.2888	0.0037
A. scrobiculatus (AMNH FI 131942)	N. pompilius (Philippines; NMNS-PM 16272)	0.7371	2.1595	3.5819	0
A. scrobiculatus (AMNH FI 131942)	N. stenomphalus (AMNH FI 82062)	-4.046	-2.5281	-1.0102	0
A. scrobiculatus (AMNH FI 131942)	N. stenomphalus (AMNH FI 82072)	-3.0239	-1.559	-0.094	0.0234
N. macromphalus (AMNH FI 131882)	N. macromphalus (AMNH FI 131883)	-2.3412	-0.8055	0.7303	0.9359
N. macromphalus (AMNH FI 131882)	N. pompilius (PNG; AMNH FI 94937)	1.9459	3.4358	4.9256	0
N. macromphalus (AMNH FI 131882)	N. pompilius (PNG; AMNH FI 94931)	1.4786	2.949	4.4194	0
N. macromphalus (AMNH FI 131882)	N.belauensis (AMNH FI 81905)	0.8306	2.2671	3.7037	0
N. macromphalus (AMNH FI 131882)	N.belauensis (AMNH FI 106854)	2.5762	3.9721	5.3679	0
N. macromphalus (AMNH FI 131882)	N.repertus (AMNH FI 81270)	2.2853	3.6811	5.077	0
N. macromphalus (AMNH FI 131882)	N.repertus (AMNH FI 81273)	2.1306	3.5389	4.9472	0
N. macromphalus (AMNH FI 131882)	N. pompilius suluensis (AMNH FI 93768)	-1.7078	-0.0789	1.55	1
N. macromphalus (AMNH FI 131882)	N. pompilius suluensis (AMNH FI 131880)	-0.1999	1.3938	2.9876	0.1762
N. macromphalus (AMNH FI 131882)	N. pompilius (Philippines; NMNS-PM 16245)	-1.1344	0.3555	1.8454	1
N. macromphalus (AMNH FI 131882)	N. pompilius (Philippines; NMNS-PM 16272)	2.776	4.2464	5.7167	0
N. macromphalus (AMNH FI 131882)	N. stenomphalus (AMNH FI 82062)	-2.0042	-0.4413	1.1216	1
N. macromphalus (AMNH FI 131882)	N. stenomphalus (AMNH FI 82072)	-0.9837	0.5279	2.0394	0.9992
N. macromphalus (AMNH FI 131883)	N. pompilius (PNG; AMNH FI 94937)	2.7513	4.2412	5.7311	0
N. macromphalus (AMNH FI 131883)	N. pompilius (PNG; AMNH FI 94931)	2.2841	3.7545	5.2248	0
N. macromphalus (AMNH FI 131883)	N.belauensis (AMNH FI 81905)	1.636	3.0726	4.5091	0
N. macromphalus (AMNH FI 131883)	N.belauensis (AMNH FI 106854)	3.3817	4.7775	6.1733	0
N. macromphalus (AMNH FI 131883)	N.repertus (AMNH FI 81270)	3.0908	4.4866	5.8824	0
N. macromphalus (AMNH FI 131883)	N.repertus (AMNH FI 81273)	2.936	4.3443	5.7526	0
N. macromphalus (AMNH FI 131883)	N. pompilius suluensis (AMNH FI 93768)	-0.9023	0.7266	2.3555	0.9864
N. macromphalus (AMNH FI 131883)	N. pompilius suluensis (AMNH FI 131880)	0.6056	2.1993	3.793	0.0002
N. macromphalus (AMNH FI 131883)	N. pompilius (Philippines; NMNS-PM 16245)	-0.329	1.1609	2.6508	0.3672
N. macromphalus (AMNH FI 131883)	N. pompilius (Philippines; NMNS-PM 16272)	3.5815	5.0518	6.5222	0
N. macromphalus (AMNH FI 131883)	N. stenomphalus (AMNH FI 82062)	-1.1988	0.3642	1.9271	1
N. macromphalus (AMNH FI 131883)	N. stenomphalus (AMNH FI 82072)	-0.1782	1.3333	2.8449	0.1649
N. pompilius (PNG; AMNH FI 94937)	N. pompilius (PNG; AMNH FI 94931)	-1.9092	-0.4868	0.9356	0.9994
N. pompilius (PNG; AMNH FI 94937)	N.belauensis (AMNH FI 81905)	-2.5561	-1.1686	0.2188	0.2311
N. pompilius (PNG; AMNH FI 94937)	N.belauensis (AMNH FI 106854)	-0.8089	0.5363	1.8815	0.9961
N. pompilius (PNG; AMNH FI 94937)	N.repertus (AMNH FI 81270)	-1.0998	0.2454	1.5906	1
N. pompilius (PNG; AMNH FI 94937)	N.repertus (AMNH FI 81273)	-1.255	0.1031	1.4613	1
N. pompilius (PNG; AMNH FI 94937)	N. pompilius suluensis (AMNH FI 93768)	-5.1004	-3.5146	-1.9289	0
N. pompilius (PNG; AMNH FI 94937)	N. pompilius suluensis (AMNH FI 131880)	-3.5915	-2.0419	-0.4923	0.0006
N. pompilius (PNG; AMNH FI 94937)	N. pompilius (Philippines; NMNS-PM 16245)	-4.5229	-3.0803	-1.6377	0
N. pompilius (PNG; AMNH FI 94937)	N. pompilius (Philippines; NMNS-PM 16272)	-0.6118	0.8106	2.233	0.8754
N. pompilius (PNG; AMNH FI 94937)	N. stenomphalus (AMNH FI 82062)	-5.3949	-3.877	-2.3592	0
N. pompilius (PNG; AMNH FI 94937)	N. stenomphalus (AMNH FI 82072)	-4.3728	-2.9079	-1.443	0
N. pompilius (PNG; AMNH FI 94931)	N.belauensis (AMNH FI 81905)	-2.0483	-0.6819	0.6845	0.9588
N. pompilius (PNG; AMNH FI 94931)	N.belauensis (AMNH FI 106854)	-0.3005	1.0231	2.3466	0.3825
N. pompilius (PNG; AMNH FI 94931)	N.repertus (AMNH FI 81270)	-0.5914	0.7321	2.0557	0.9008
N. pompilius (PNG; AMNH FI 94931)	N.repertus (AMNH FI 81273)	-0.7468	0.5899	1.9266	0.9878
N. pompilius (PNG; AMNH FI 94931)	N. pompilius suluensis (AMNH FI 93768)	-4.5953	-3.0279	-1.4605	0
N. pompilius (PNG; AMNH FI 94931)	N. pompilius suluensis (AMNH FI 131880)	-3.086	-1.5552	-0.0243	0.0417
N. pompilius (PNG; AMNH FI 94931)	N. pompilius (Philippines; NMNS-PM 16245)	-4.0159	-2.5935	-1.1711	0
N. pompilius (PNG; AMNH FI 94931)	N. pompilius (Philippines; NMNS-PM 16272)	-0.1046	1.2974	2.6993	0.1098
N. pompilius (PNG; AMNH FI 94931)	N. stenomphalus (AMNH FI 82062)	-4.889	-3.3903	-1.8916	0
N. pompilius (PNG; AMNH FI 94931)	N. stenomphalus (AMNH FI 82072)	-3.8662	-2.4211	-0.9761	0
N.belauensis (AMNH FI 81905)	N.belauensis (AMNH FI 106854)	0.4191	1.7049	2.9908	0.0005
N.belauensis (AMNH FI 81905)	N.repertus (AMNH FI 81270)	0.1281	1.414	2.6999	0.0149
N.belauensis (AMNH FI 81905)	N.repertus (AMNH FI 81273)	-0.0276	1.2718	2.5712	0.0633
N.belauensis (AMNH FI 81905)	N. pompilius suluensis (AMNH FI 93768)	-3.8817	-2.346	-0.8102	0
N.belauensis (AMNH FI 81905)	N. pompilius suluensis (AMNH FI 131880)	-2.3716	-0.8733	0.6251	0.8533
N.belauensis (AMNH FI 81905)	N. pompilius (Philippines; NMNS-PM 16245)	-3.2991	-1.9116	-0.5242	0.0002
N.belauensis (AMNH FI 81905)	N. pompilius (Philippines; NMNS-PM 16272)	0.6128	1.9793	3.3457	0.0001
N.belauensis (AMNH FI 81905)	N. stenomphalus (AMNH FI 82062)	-4.174	-2.7084	-1.2428	0
N.belauensis (AMNH FI 81905)	N. stenomphalus (AMNH FI 82072)	-3.1499	-1.7393	-0.3286	0.0023
N.belauensis (AMNH FI 106854)	N.repertus (AMNH FI 81270)	-1.5311	-0.2909	0.9493	1
N.belauensis (AMNH FI 106854)	N.repertus (AMNH FI 81273)	-1.6874	-0.4332	0.8211	0.9993
N.belauensis (AMNH FI 106854)	N. pompilius suluensis (AMNH FI 93768)	-5.5486	-4.0509	-2.5532	0
N.belauensis (AMNH FI 106854)	N. pompilius suluensis (AMNH FI 131880)	-4.0376	-2.5782	-1.1188	0
N.belauensis (AMNH FI 106854)	N. pompilius (Philippines; NMNS-PM 16245)	-4.9618	-3.6166	-2.2714	0
N.belauensis (AMNH FI 106854)	N. pompilius (Philippines; NMNS-PM 16272)	-1.0492	0.2743	1.5979	1
N.belauensis (AMNH FI 106854)	N. stenomphalus (AMNH FI 82062)	-5.839	-4.4133	-2.9877	0
N.belauensis (AMNH FI 106854)	N. stenomphalus (AMNH FI 82072)	-4.8134	-3.4442	-2.075	0
N.repertus (AMNH FI 81270)	N.repertus (AMNH FI 81273)	-1.3965	-0.1423	1.112	1
N.repertus (AMNH FI 81270)	N. pompilius suluensis (AMNH FI 93768)	-5.2577	-3.76	-2.2623	0
N.repertus (AMNH FI 81270)	N. pompilius suluensis (AMNH FI 131880)	-3.7467	-2.2873	-0.8279	0
N.repertus (AMNH FI 81270)	N. pompilius (Philippines; NMNS-PM 16245)	-4.6709	-3.3257	-1.9804	0
N.repertus (AMNH FI 81270)	N. pompilius (Philippines; NMNS-PM 16272)	-0.7583	0.5652	1.8888	0.9914
N.repertus (AMNH FI 81270)	N. stenomphalus (AMNH FI 82062)	-5.5481	-4.1224	-2.6967	0
N.repertus (AMNH FI 81270)	N. stenomphalus (AMNH FI 82072)	-4.5224	-3.1533	-1.7841	0
N.repertus (AMNH FI 81273)	N. pompilius suluensis (AMNH FI 93768)	-5.1271	-3.6177	-2.1084	0
N.repertus (AMNH FI 81273)	N. pompilius suluensis (AMNH FI 131880)	-3.6163	-2.145	-0.6737	0.0001
N.repertus (AMNH FI 81273)	N. pompilius (Philippines; NMNS-PM 16245)	-4.5415	-3.1834	-1.8253	0
N.repertus (AMNH FI 81273)	N. pompilius (Philippines; NMNS-PM 16272)	-0.6292	0.7075	2.0442	0.9307
N.repertus (AMNH FI 81273)	N. stenomphalus (AMNH FI 82062)	-5.4181	-3.9802	-2.5423	0
N.repertus (AMNH FI 81273)	N. stenomphalus (AMNH FI 82072)	-4.3929	-3.011	-1.6292	0
N. pompilius suluensis (AMNH FI 93768)	N. pompilius suluensis (AMNH FI 131880)	-0.211	1.4727	3.1564	0.176
N. pompilius suluensis (AMNH FI 93768)	N. pompilius (Philippines; NMNS-PM 16245)	-1.1514	0.4343	2.0201	1
N. pompilius suluensis (AMNH FI 93768)	N. pompilius (Philippines; NMNS-PM 16272)	2.7578	4.3252	5.8926	0
N. pompilius suluensis (AMNH FI 93768)	N. stenomphalus (AMNH FI 82062)	-2.017	-0.3624	1.2921	1
N. pompilius suluensis (AMNH FI 93768)	N. stenomphalus (AMNH FI 82072)	-0.9994	0.6067	2.2128	0.9979
N. pompilius suluensis (AMNH FI 131880)	N. pompilius (Philippines; NMNS-PM 16245)	-2.5879	-1.0384	0.5112	0.6554
N. pompilius suluensis (AMNH FI 131880)	N. pompilius (Philippines; NMNS-PM 16272)	1.3217	2.8525	4.3833	0
N. pompilius suluensis (AMNH FI 131880)	N. stenomphalus (AMNH FI 82062)	-3.4551	-1.8351	-0.2152	0.0096
N. pompilius suluensis (AMNH FI 131880)	N. stenomphalus (AMNH FI 82072)	-2.4364	-0.866	0.7044	0.9032
N. pompilius (Philippines; NMNS-PM 16245)	N. pompilius (Philippines; NMNS-PM 16272)	2.4685	3.8909	5.3133	0
N. pompilius (Philippines; NMNS-PM 16245)	N. stenomphalus (AMNH FI 82062)	-2.3147	-0.7968	0.7211	0.9354
N. pompilius (Philippines; NMNS-PM 16245)	N. stenomphalus (AMNH FI 82072)	-1.2926	0.1724	1.6373	1
N. pompilius (Philippines; NMNS-PM 16272)	N. stenomphalus (AMNH FI 82062)	-6.1864	-4.6877	-3.1889	0
N. pompilius (Philippines; NMNS-PM 16272)	N. stenomphalus (AMNH FI 82072)	-5.1636	-3.7185	-2.2734	0
N. stenomphalus (AMNH FI 82062)	N. stenomphalus (AMNH FI 82072)	-0.57	0.9691	2.5083	0.7563

## Sheet: multiple_comparison_3
Groups compared		Lower limits for the 95% confidence intervals	Difference between the estimated group means	Upperlimits for the 95% confidence intervals	p-value
A. perforatus (AMNH FI 125230)	A. perforatus (AMNH FI 125232)	-10.797	2.4399	15.6768	1
A. perforatus (AMNH FI 125230)	A. scrobiculatus (AMNH FI 81795)	-9.6868	3.5501	16.787	0.9989
A. perforatus (AMNH FI 125230)	A. scrobiculatus (AMNH FI 131942)	-14.4307	-1.1938	12.0431	1
A. perforatus (AMNH FI 125230)	N. macromphalus (AMNH FI 131882)	-16.2219	-2.985	10.2519	0.9999
A. perforatus (AMNH FI 125230)	N. macromphalus (AMNH FI 131883)	-13.8951	-0.6582	12.5787	1
A. perforatus (AMNH FI 125230)	N. pompilius (PNG; AMNH FI 94937)	-16.2123	-2.9754	10.2615	0.9999
A. perforatus (AMNH FI 125230)	N. pompilius (PNG; AMNH FI 94931)	-17.7436	-4.5067	8.7302	0.9881
A. perforatus (AMNH FI 125230)	N.belauensis (AMNH FI 81905)	-14.0555	-0.8186	12.4183	1
A. perforatus (AMNH FI 125230)	N.belauensis (AMNH FI 106854)	-13.2377	-0.0008	13.2361	1
A. perforatus (AMNH FI 125230)	N.repertus (AMNH FI 81270)	-10.9329	2.304	15.5409	1
A. perforatus (AMNH FI 125230)	N.repertus (AMNH FI 81273)	-14.5768	-1.3399	11.897	1
A. perforatus (AMNH FI 125230)	N. pompilius suluensis (AMNH FI 93768)	-16.2799	-3.0431	10.1938	0.9998
A. perforatus (AMNH FI 125230)	N. pompilius (Philippines; NMNS-PM 16245)	-15.8667	-2.6298	10.6071	1
A. perforatus (AMNH FI 125230)	N. pompilius (Philippines; NMNS-PM 16272)	-14.361	-1.1241	12.1128	1
A. perforatus (AMNH FI 125230)	N. stenomphalus (AMNH FI 82062)	-18.565	-5.3281	7.9088	0.9529
A. perforatus (AMNH FI 125230)	N. stenomphalus (AMNH FI 82072)	-16.207	-2.9701	10.2668	0.9999
A. perforatus (AMNH FI 125232)	A. scrobiculatus (AMNH FI 81795)	-12.1267	1.1102	14.3471	1
A. perforatus (AMNH FI 125232)	A. scrobiculatus (AMNH FI 131942)	-16.8706	-3.6337	9.6032	0.9986
A. perforatus (AMNH FI 125232)	N. macromphalus (AMNH FI 131882)	-18.6618	-5.4249	7.812	0.9463
A. perforatus (AMNH FI 125232)	N. macromphalus (AMNH FI 131883)	-16.335	-3.0981	10.1388	0.9998
A. perforatus (AMNH FI 125232)	N. pompilius (PNG; AMNH FI 94937)	-18.6522	-5.4153	7.8216	0.947
A. perforatus (AMNH FI 125232)	N. pompilius (PNG; AMNH FI 94931)	-20.1835	-6.9466	6.2903	0.763
A. perforatus (AMNH FI 125232)	N.belauensis (AMNH FI 81905)	-16.4954	-3.2585	9.9784	0.9996
A. perforatus (AMNH FI 125232)	N.belauensis (AMNH FI 106854)	-15.6775	-2.4407	10.7962	1
A. perforatus (AMNH FI 125232)	N.repertus (AMNH FI 81270)	-13.3728	-0.1359	13.101	1
A. perforatus (AMNH FI 125232)	N.repertus (AMNH FI 81273)	-17.0167	-3.7798	9.4571	0.9979
A. perforatus (AMNH FI 125232)	N. pompilius suluensis (AMNH FI 93768)	-18.7198	-5.4829	7.7539	0.942
A. perforatus (AMNH FI 125232)	N. pompilius (Philippines; NMNS-PM 16245)	-18.3066	-5.0697	8.1672	0.9679
A. perforatus (AMNH FI 125232)	N. pompilius (Philippines; NMNS-PM 16272)	-16.8009	-3.564	9.6729	0.9989
A. perforatus (AMNH FI 125232)	N. stenomphalus (AMNH FI 82062)	-21.0049	-7.768	5.4689	0.6203
A. perforatus (AMNH FI 125232)	N. stenomphalus (AMNH FI 82072)	-18.6469	-5.41	7.8269	0.9473
A. scrobiculatus (AMNH FI 131942)	A. scrobiculatus (AMNH FI 131942)	-17.9807	-4.7439	8.493	0.9814
A. scrobiculatus (AMNH FI 81795)	N. macromphalus (AMNH FI 131882)	-19.772	-6.5351	6.7018	0.826
A. scrobiculatus (AMNH FI 81795)	N. macromphalus (AMNH FI 131883)	-17.4451	-4.2083	9.0286	0.9937
A. scrobiculatus (AMNH FI 81795)	N. pompilius (PNG; AMNH FI 94937)	-19.7624	-6.5255	6.7114	0.8274
A. scrobiculatus (AMNH FI 81795)	N. pompilius (PNG; AMNH FI 94931)	-21.2937	-8.0568	5.1801	0.5683
A. scrobiculatus (AMNH FI 81795)	N.belauensis (AMNH FI 81905)	-17.6056	-4.3687	8.8682	0.9911
A. scrobiculatus (AMNH FI 81795)	N.belauensis (AMNH FI 106854)	-16.7877	-3.5508	9.686	0.9989
A. scrobiculatus (AMNH FI 81795)	N.repertus (AMNH FI 81270)	-14.4829	-1.2461	11.9908	1
A. scrobiculatus (AMNH FI 81795)	N.repertus (AMNH FI 81273)	-18.1269	-4.89	8.3469	0.976
A. scrobiculatus (AMNH FI 81795)	N. pompilius suluensis (AMNH FI 93768)	-19.83	-6.5931	6.6438	0.8176
A. scrobiculatus (AMNH FI 81795)	N. pompilius (Philippines; NMNS-PM 16245)	-19.4167	-6.1799	7.057	0.8732
A. scrobiculatus (AMNH FI 81795)	N. pompilius (Philippines; NMNS-PM 16272)	-17.911	-4.6742	8.5627	0.9836
A. scrobiculatus (AMNH FI 81795)	N. stenomphalus (AMNH FI 82062)	-22.115	-8.8782	4.3587	0.4264
A. scrobiculatus (AMNH FI 81795)	N. stenomphalus (AMNH FI 82072)	-19.757	-6.5202	6.7167	0.8282
A. scrobiculatus (AMNH FI 131942)	N. macromphalus (AMNH FI 131882)	-15.0281	-1.7912	11.4457	1
A. scrobiculatus (AMNH FI 131942)	N. macromphalus (AMNH FI 131883)	-12.7013	0.5356	13.7725	1
A. scrobiculatus (AMNH FI 131942)	N. pompilius (PNG; AMNH FI 94937)	-15.0185	-1.7816	11.4553	1
A. scrobiculatus (AMNH FI 131942)	N. pompilius (PNG; AMNH FI 94931)	-16.5498	-3.3129	9.924	0.9995
A. scrobiculatus (AMNH FI 131942)	N.belauensis (AMNH FI 81905)	-12.8617	0.3752	13.6121	1
A. scrobiculatus (AMNH FI 131942)	N.belauensis (AMNH FI 106854)	-12.0439	1.193	14.4299	1
A. scrobiculatus (AMNH FI 131942)	N.repertus (AMNH FI 81270)	-9.7391	3.4978	16.7347	0.9991
A. scrobiculatus (AMNH FI 131942)	N.repertus (AMNH FI 81273)	-13.383	-0.1461	13.0908	1
A. scrobiculatus (AMNH FI 131942)	N. pompilius suluensis (AMNH FI 93768)	-15.0862	-1.8493	11.3876	1
A. scrobiculatus (AMNH FI 131942)	N. pompilius (Philippines; NMNS-PM 16245)	-14.6729	-1.436	11.8009	1
A. scrobiculatus (AMNH FI 131942)	N. pompilius (Philippines; NMNS-PM 16272)	-13.1672	0.0697	13.3066	1
A. scrobiculatus (AMNH FI 131942)	N. stenomphalus (AMNH FI 82062)	-17.3712	-4.1343	9.1026	0.9947
A. scrobiculatus (AMNH FI 131942)	N. stenomphalus (AMNH FI 82072)	-15.0132	-1.7763	11.4606	1
N. macromphalus (AMNH FI 131882)	N. macromphalus (AMNH FI 131883)	-10.9101	2.3268	15.5637	1
N. macromphalus (AMNH FI 131882)	N. pompilius (PNG; AMNH FI 94937)	-13.2273	0.0096	13.2465	1
N. macromphalus (AMNH FI 131882)	N. pompilius (PNG; AMNH FI 94931)	-14.7586	-1.5217	11.7152	1
N. macromphalus (AMNH FI 131882)	N.belauensis (AMNH FI 81905)	-11.0705	2.1664	15.4033	1
N. macromphalus (AMNH FI 131882)	N.belauensis (AMNH FI 106854)	-10.2527	2.9842	16.2211	0.9999
N. macromphalus (AMNH FI 131882)	N.repertus (AMNH FI 81270)	-7.9479	5.289	18.5259	0.9554
N. macromphalus (AMNH FI 131882)	N.repertus (AMNH FI 81273)	-11.5918	1.6451	14.882	1
N. macromphalus (AMNH FI 131882)	N. pompilius suluensis (AMNH FI 93768)	-13.2949	-0.058	13.1788	1
N. macromphalus (AMNH FI 131882)	N. pompilius (Philippines; NMNS-PM 16245)	-12.8817	0.3552	13.5921	1
N. macromphalus (AMNH FI 131882)	N. pompilius (Philippines; NMNS-PM 16272)	-11.376	1.8609	15.0978	1
N. macromphalus (AMNH FI 131882)	N. stenomphalus (AMNH FI 82062)	-15.58	-2.3431	10.8938	1
N. macromphalus (AMNH FI 131882)	N. stenomphalus (AMNH FI 82072)	-13.222	0.0149	13.2518	1
N. macromphalus (AMNH FI 131883)	N. pompilius (PNG; AMNH FI 94937)	-15.5541	-2.3172	10.9197	1
N. macromphalus (AMNH FI 131883)	N. pompilius (PNG; AMNH FI 94931)	-17.0854	-3.8485	9.3884	0.9974
N. macromphalus (AMNH FI 131883)	N.belauensis (AMNH FI 81905)	-13.3973	-0.1604	13.0765	1
N. macromphalus (AMNH FI 131883)	N.belauensis (AMNH FI 106854)	-12.5795	0.6574	13.8943	1
N. macromphalus (AMNH FI 131883)	N.repertus (AMNH FI 81270)	-10.2747	2.9622	16.1991	0.9999
N. macromphalus (AMNH FI 131883)	N.repertus (AMNH FI 81273)	-13.9186	-0.6817	12.5552	1
N. macromphalus (AMNH FI 131883)	N. pompilius suluensis (AMNH FI 93768)	-15.6218	-2.3849	10.852	1
N. macromphalus (AMNH FI 131883)	N. pompilius (Philippines; NMNS-PM 16245)	-15.2085	-1.9716	11.2653	1
N. macromphalus (AMNH FI 131883)	N. pompilius (Philippines; NMNS-PM 16272)	-13.7028	-0.4659	12.771	1
N. macromphalus (AMNH FI 131883)	N. stenomphalus (AMNH FI 82062)	-17.9068	-4.6699	8.567	0.9838
N. macromphalus (AMNH FI 131883)	N. stenomphalus (AMNH FI 82072)	-15.5488	-2.3119	10.925	1
N. pompilius (PNG; AMNH FI 94937)	N. pompilius (PNG; AMNH FI 94931)	-14.7682	-1.5313	11.7056	1
N. pompilius (PNG; AMNH FI 94937)	N.belauensis (AMNH FI 81905)	-11.0801	2.1568	15.3937	1
N. pompilius (PNG; AMNH FI 94937)	N.belauensis (AMNH FI 106854)	-10.2623	2.9746	16.2115	0.9999
N. pompilius (PNG; AMNH FI 94937)	N.repertus (AMNH FI 81270)	-7.9575	5.2794	18.5163	0.956
N. pompilius (PNG; AMNH FI 94937)	N.repertus (AMNH FI 81273)	-11.6014	1.6355	14.8724	1
N. pompilius (PNG; AMNH FI 94937)	N. pompilius suluensis (AMNH FI 93768)	-13.3045	-0.0677	13.1692	1
N. pompilius (PNG; AMNH FI 94937)	N. pompilius (Philippines; NMNS-PM 16245)	-12.8913	0.3456	13.5825	1
N. pompilius (PNG; AMNH FI 94937)	N. pompilius (Philippines; NMNS-PM 16272)	-11.3856	1.8513	15.0882	1
N. pompilius (PNG; AMNH FI 94937)	N. stenomphalus (AMNH FI 82062)	-15.5896	-2.3527	10.8842	1
N. pompilius (PNG; AMNH FI 94937)	N. stenomphalus (AMNH FI 82072)	-13.2316	0.0053	13.2422	1
N. pompilius (PNG; AMNH FI 94931)	N.belauensis (AMNH FI 81905)	-9.5488	3.6881	16.925	0.9984
N. pompilius (PNG; AMNH FI 94931)	N.belauensis (AMNH FI 106854)	-8.731	4.5059	17.7428	0.9882
N. pompilius (PNG; AMNH FI 94931)	N.repertus (AMNH FI 81270)	-6.4262	6.8107	20.0476	0.7847
N. pompilius (PNG; AMNH FI 94931)	N.repertus (AMNH FI 81273)	-10.0701	3.1668	16.4037	0.9997
N. pompilius (PNG; AMNH FI 94931)	N. pompilius suluensis (AMNH FI 93768)	-11.7732	1.4636	14.7005	1
N. pompilius (PNG; AMNH FI 94931)	N. pompilius (Philippines; NMNS-PM 16245)	-11.36	1.8769	15.1138	1
N. pompilius (PNG; AMNH FI 94931)	N. pompilius (Philippines; NMNS-PM 16272)	-9.8543	3.3826	16.6195	0.9994
N. pompilius (PNG; AMNH FI 94931)	N. stenomphalus (AMNH FI 82062)	-14.0583	-0.8214	12.4155	1
N. pompilius (PNG; AMNH FI 94931)	N. stenomphalus (AMNH FI 82072)	-11.7003	1.5366	14.7735	1
N.belauensis (AMNH FI 81905)	N.belauensis (AMNH FI 106854)	-12.4191	0.8178	14.0547	1
N.belauensis (AMNH FI 81905)	N.repertus (AMNH FI 81270)	-10.1143	3.1226	16.3595	0.9998
N.belauensis (AMNH FI 81905)	N.repertus (AMNH FI 81273)	-13.7582	-0.5213	12.7156	1
N.belauensis (AMNH FI 81905)	N. pompilius suluensis (AMNH FI 93768)	-15.4613	-2.2245	11.0124	1
N.belauensis (AMNH FI 81905)	N. pompilius (Philippines; NMNS-PM 16245)	-15.0481	-1.8112	11.4257	1
N.belauensis (AMNH FI 81905)	N. pompilius (Philippines; NMNS-PM 16272)	-13.5424	-0.3055	12.9314	1
N.belauensis (AMNH FI 81905)	N. stenomphalus (AMNH FI 82062)	-17.7464	-4.5095	8.7274	0.9881
N.belauensis (AMNH FI 81905)	N. stenomphalus (AMNH FI 82072)	-15.3884	-2.1515	11.0854	1
N.belauensis (AMNH FI 106854)	N.repertus (AMNH FI 81270)	-10.9321	2.3048	15.5417	1
N.belauensis (AMNH FI 106854)	N.repertus (AMNH FI 81273)	-14.576	-1.3391	11.8978	1
N.belauensis (AMNH FI 106854)	N. pompilius suluensis (AMNH FI 93768)	-16.2792	-3.0423	10.1946	0.9998
N.belauensis (AMNH FI 106854)	N. pompilius (Philippines; NMNS-PM 16245)	-15.8659	-2.629	10.6079	1
N.belauensis (AMNH FI 106854)	N. pompilius (Philippines; NMNS-PM 16272)	-14.3602	-1.1233	12.1136	1
N.belauensis (AMNH FI 106854)	N. stenomphalus (AMNH FI 82062)	-18.5642	-5.3273	7.9096	0.953
N.belauensis (AMNH FI 106854)	N. stenomphalus (AMNH FI 82072)	-16.2062	-2.9693	10.2676	0.9999
N.repertus (AMNH FI 81270)	N.repertus (AMNH FI 81273)	-16.8808	-3.6439	9.593	0.9986
N.repertus (AMNH FI 81270)	N. pompilius suluensis (AMNH FI 93768)	-18.5839	-5.3471	7.8898	0.9517
N.repertus (AMNH FI 81270)	N. pompilius (Philippines; NMNS-PM 16245)	-18.1707	-4.9338	8.3031	0.9742
N.repertus (AMNH FI 81270)	N. pompilius (Philippines; NMNS-PM 16272)	-16.665	-3.4281	9.8088	0.9993
N.repertus (AMNH FI 81270)	N. stenomphalus (AMNH FI 82062)	-20.869	-7.6321	5.6048	0.6447
N.repertus (AMNH FI 81270)	N. stenomphalus (AMNH FI 82072)	-18.511	-5.2741	7.9628	0.9564
N.repertus (AMNH FI 81273)	N. pompilius suluensis (AMNH FI 93768)	-14.94	-1.7032	11.5337	1
N.repertus (AMNH FI 81273)	N. pompilius (Philippines; NMNS-PM 16245)	-14.5268	-1.2899	11.947	1
N.repertus (AMNH FI 81273)	N. pompilius (Philippines; NMNS-PM 16272)	-13.0211	0.2158	13.4527	1
N.repertus (AMNH FI 81273)	N. stenomphalus (AMNH FI 82062)	-17.2251	-3.9882	9.2487	0.9963
N.repertus (AMNH FI 81273)	N. stenomphalus (AMNH FI 82072)	-14.8671	-1.6302	11.6067	1
N. pompilius suluensis (AMNH FI 93768)	N. pompilius (Philippines; NMNS-PM 16245)	-12.8236	0.4133	13.6502	1
N. pompilius suluensis (AMNH FI 93768)	N. pompilius (Philippines; NMNS-PM 16272)	-11.3179	1.919	15.1559	1
N. pompilius suluensis (AMNH FI 93768)	N. stenomphalus (AMNH FI 82062)	-15.5219	-2.285	10.9518	1
N. pompilius suluensis (AMNH FI 93768)	N. stenomphalus (AMNH FI 82072)	-13.1639	0.073	13.3099	1
N. pompilius (Philippines; NMNS-PM 16245)	N. pompilius (Philippines; NMNS-PM 16272)	-11.7312	1.5057	14.7426	1
N. pompilius (Philippines; NMNS-PM 16245)	N. stenomphalus (AMNH FI 82062)	-15.9352	-2.6983	10.5386	1
N. pompilius (Philippines; NMNS-PM 16245)	N. stenomphalus (AMNH FI 82072)	-13.5772	-0.3403	12.8966	1
N. pompilius (Philippines; NMNS-PM 16272)	N. stenomphalus (AMNH FI 82062)	-17.4409	-4.204	9.0329	0.9938
N. pompilius (Philippines; NMNS-PM 16272)	N. stenomphalus (AMNH FI 82072)	-15.0829	-1.846	11.3909	1
N. stenomphalus (AMNH FI 82062)	N. stenomphalus (AMNH FI 82072)	-10.8789	2.358	15.5949	1

## Sheet: septal spacing
	AMNH 125230	AMNH 125232	AMNH 81795	AMNH 131942	AMNH 131882	AMNH 131883	AMNH 94937	AMNH 94931	AMNH 81905	AMNH 106854	AMNH 81270	AMNH 81273	AMNH 93768	AMNH 131880	NMNS-PM 16245	NMNS-PM 16272	AMNH 82062	AMNH 82072
1	34.8942	33.0346	33.7247	34.0471	29.524	30.6891	28.3278	32.9751	39.7515	44.213	NaN	32.882	28.8903	26.4758	61.0205	32.4739	29.8239	31.5523
2	30.8307	42.6182	34.8952	33.3402	35.8808	37.0799	36.4167	34.2674	42.2569	40.4497	NaN	35.7983	34.8193	31.2922	60.4028	51.2444	49.3389	45.4726
3	56.3497	56.8207	50.9566	47.5742	55.1019	57.0617	53.8344	55.7918	63.2627	56.4417	63.9253	50.3548	54.0153	46.2072	69.0524	60.2636	54.5545	53.3005
4	60.1081	60.548	57.1187	55.0336	60.8064	63.908	63.8572	62.0077	63.7207	63.3866	67.4259	65.6451	62.7822	57.9558	67.3104	61.467	65.2978	59.1669
5	62.0941	58.0944	52.7621	58.2593	61.2437	57.9472	66.6801	63.2456	63.7036	65.0952	66.4316	65.9042	65.8333	59.1455	58.3012	59.1979	60.7819	55.5455
6	58.8097	49.186	59.3624	55.5387	58.3292	53.2081	59.1711	59.9167	54.5006	61.5907	58.4141	57.9302	59.5953	53.9641	41.6772	48.6892	47.2378	49.0385
7	47.8559	43.6707	46.755	46.0104	48.8723	44.5315	45.1681	45.1554	35.8922	52.6462	38.4556	47.0501	44.6684	48.5324	26.722	28.8066	26.5019	27.1479
8	30.1466	31.1929	30.5131	29.3707	25.3046	26.0912	23.4845	24.2114	23.2659	32.8798	18.0858	22.2697	25.0468	27.7062	30.797	22.8868	31.6394	27.6301
9	26.9556	27.6401	30.3268	28.5739	35.0246	31.9193	33.1593	32.6585	29.5387	24.1342	27.9459	26.9784	35.8242	30.9918	30.2896	25.3483	27.5323	25.2415
10	30.3597	31.3476	27.1243	28.7616	28.3129	29.538	27.1322	30.0388	24.9733	22.8515	25.8003	28.9442	30.2155	29.5402	28.696	24.1195	23.7962	27.0215
11	25.5292	27.5347	23.5985	26.0125	27.2102	29.046	19.8628	26.2904	24.5452	23.7084	21.1884	24.571	28.0126	26.6847	26.7038	23.9798	23.2759	22.8224
12	26.0921	25.0742	23.9053	21.697	27.1334	27.0615	21.4373	26.0112	23.4066	22.2801	22.2391	21.175	26.8878	25.4221	27.1551	21.0365	23.508	23.6969
13	24.6901	26.8568	24.8857	20.9842	25.5674	25.9858	21.1902	24.6499	24.3832	21.98	22.4976	23.1993	24.825	22.6925	23.6821	20.7879	22.9771	21.6031
14	24.9714	23.812	22.2838	23.1927	26.7807	25.1447	22.9506	21.7783	22.3741	21.4675	22.5699	20.8698	22.2909	22.846	22.0098	18.7046	22.8536	20.3926
15	24.7938	26.4511	22.9131	22.5529	23.2304	25.8611	21.8166	20.5321	22.4922	20.4163	20.8105	23.6678	24.2003	22.842	24.8055	19.7819	24.1065	21.3475
16	25.9468	25.1962	22.2213	20.3281	24.795	25.095	19.0368	21.6991	21.5477	19.9991	21.1323	20.1587	25.5586	22.1487	24.3703	17.5155	25.5614	21.6046
17	25.3674	23.3794	22.7151	19.9018	25.8587	25.748	19.3533	21.4971	21.5235	18.5164	20.8533	19.3006	24.3404	22.0132	24.208	19.3246	25.0501	22.142
18	25.1418	23.469	22.8173	19.937	24.8928	25.0771	22.6552	20.6999	23.7577	17.8533	21.2146	22.1869	21.7446	21.9111	25.1783	20.0226	25.3874	22.8636
19	22.7704	23.9078	19.1278	20.5468	24.8504	26.5274	22.0113	21.3689	22.4103	19.9275	20.3858	21.0453	24.3887	23.474	22.9871	19.7564	27.6718	22.7064
20	22.7741	23.7558	22.1847	21.491	24.6635	26.5717	21.452	21.3793	23.2644	20.4816	21.0794	19.4674	25.0549	23.9103	24.6303	19.9026	24.6653	24.8406
21	23.2396	24.1247	23.5084	21.5912	25.0812	25.5933	21.5869	21.4412	22.9567	20.2332	21.3994	21.5119	26.4245	24.1234	24.0745	21.2318	24.3001	25.1146
22	26.6273	24.4872	24.2698	23.6868	23.4209	26.4826	22.3989	20.9989	23.1195	20.8222	20.5467	22.2656	25.584	24.7718	25.0641	20.3591	26.7545	25.0638
23	24.715	23.3115	23.9206	24.4056	25.0795	26.3103	23.3246	22.3875	23.6583	20.3457	21.6453	22.0373	27.5795	25.228	25.8593	20.4335	23.9249	24.9248
24	22.6658	23.7431	22.3363	23.9281	25.6157	26.6732	19.1264	21.5973	23.0053	21.6715	20.9878	21.1835	25.483	24.6883	23.3351	22.4459	25.2557	25.8281
25	22.5205	24.6152	22.4293	24.4295	26.7281	26.114	20.913	23.51	23.1541	20.9989	21.3405	21.5751	26.5651	24.107	23.987	21.4253	25.2383	25.1986
26	23.3077	23.5786	23.3032	24.8382	24.6554	24.4707	21.6474	22.4854	23.0109	23.4961	19.1113	22.1707	23.5997	22.3913	25.2933	21.9632	24.9085	25.4778
27	23.7116	23.9291	23.3992	24.0045	23.3004	24.8984	20.8655	23.0207	23.4467	22.3402	20.9337	21.2767	25.0235	24.8128	25.8324	21.0779	25.1226	25.9871
28	23.5531	22.7316	22.0293	25.0432	25.5188	23.5968	21.5653	21.7717	22.5097	21.023	22.328	20.8617	18.2061	NaN	26.8585	21.662	25.712	24.3488
29	23.1004	23.7543	22.5865	23.6907	23.9995	14.863	21.9451	22.5139	22.1509	21.55	20.3546	21.2642		NaN	26.1822	21.0729	26.1321	27.3318
30	20.6592	21.8931	22.8972	24.2151	19.1139		22.4278	21.9385	22.7271	22.1825	21.7113	20.3483			24.7946	22.3241	23.7876	25.8154
31	16.4842	18.448	20.4731	23.6228			23.646	22.8282	22.5674	21.9179	21.7565	21.7846			17.6084	21.5992	24.0121	21.7423
32		13.8157	21.0992	23.2644			22.0374	24.6138	22.3473	20.5537	21.8773	23.2049				21.0325		23.5426
33			19.1947	20.8724			22.7189	23.4285	21.9289	22.2243	21.9533	21.9973				20.7736		19.541
34			16.14	18.6586			20.3753	22.7283	21.3767	21.0198	21.3317	22.609				18.618
35			13.9033						17.4039	21.8113	22.091	21.5532
36										20.9374	22.1091	19.8985
37										16.2076	19.3361	22.1707
38											13.1993	17.6526
